# Supplementary material for: Assessment of Heavy Metals Contamination and Antimicrobial Drugs Residue in Broiler Edible Tissues in Bangladesh
Source: Antibiotics (Basel). 2023 Mar 28;12(4):662. doi: 10.3390/antibiotics12040662 (PMC10135153; doi:10.3390/antibiotics12040662)
Supplement: Supplementary file 1 [file antibiotics-12-00662-s001.zip]

Archive with 1 entries (1 files):
- antibiotics-2297530-supplementary.pdf
